# Supplementary material for: Deworming and micronutrient status by community open defecation prevalence: An observational study using nationally representative data from India, 2016–2018
Source: PLoS Med. 2024 May 10;21(5):e1004402. doi: 10.1371/journal.pmed.1004402 (PMC11125536; doi:10.1371/journal.pmed.1004402)
Supplement: S1 Dataset — (ZIP) [file pmed.1004402.s008.zip]

Archive with 1 entries (1 files):
- Dataset/CNNS_deworming_dataset.dta
